# Supplementary material for: AMRFinderPlus and the Reference Gene Catalog facilitate examination of the genomic links among antimicrobial resistance, stress response, and virulence
Source: Sci Rep. 2021 Jun 16;11:12728. doi: 10.1038/s41598-021-91456-0 (PMC8208984; doi:10.1038/s41598-021-91456-0)
Supplement: Supplementary file 1 — Supplementary Information. [file 41598_2021_91456_MOESM1_ESM.xlsx]

## Sheet: COVER SHEET
AMRFinderPlus and the Reference Gene Catalog Facilitate Examination of the Genomic Links Among Antimicrobial Resistance, Stress Response, and Virulence
Authors:
Michael Feldgarden
Vyacheslav Brover
Narjol Gonzalez-Escalona
Jonathan G. Frye
Julie Haendiges
Daniel H. Haft
Maria Hoffmann
James B. Pettengill
Arjun B. Prasad
Glenn E. Tillman
Gregory H. Tyson
William Klimke

## Sheet: Table S1
Table S1: Current combinations of class, subclass, subtype, and scope for AMR genes as of database version 2020-07-16.2. Description defines subclass terms when needed.
class	subclass	description	subtype	core/plus	count
AMINOCOUMARIN	AMINOCOUMARIN	confers resistance to aminocoumarins	POINT	core	18
AMINOGLYCOSIDE	AMINOGLYCOSIDE	confers resistance to the specific aminoglycosides listed. "AMINOGLYCOSIDE" as a subclass indicates that phenotypes can vary depending on host species or that the literature is unclear or contradictory about what aminoglycosides are affected.	AMR	core	188
	KASUGAMYCIN		AMR/POINT	core	10
	GENTAMICIN/TOBRAMCYIN		AMR	core	5
	GENTAMICIN		AMR	core	67
	KANAMYCIN		AMR	core	24
	AMIKACIN/KANAMYCIN/TOBRAMYCIN		AMR	core	75
	GENTAMICIN/KANAMYCIN/TOBRAMYCIN		AMR	core	26
	AMIKACIN/TOBRAMYCIN		AMR	core	1
	AMIKACIN/GENTAMICIN/KANAMYCIN/TOBRAMYCIN		AMR	core	14
	TOBRAMYCIN		AMR	core	5
	STREPTOMYCIN		AMR/POINT	core	213
	STREPTOMYCIN/SPECTINOMYCIN		AMR	core	18
	KANAMYCIN/TOBRAMYCIN		AMR	core	9
	AMIKACIN/KANAMYCIN		AMR	core	15
	SPECTINOMYCIN		AMR/POINT	core	15
	GENTAMICIN C/NEOMYCIN/PAROMOMYCIN		POINT	core	1
	HYGROMYCIN		AMR	core	2
AMINOGLYCOSIDE/QUINOLONE	AMIKACIN/KANAMYCIN/TOBRAMYCIN/QUINOLONE	confers resistance to amikacin, kanamycin, tobramycin, and quinolones	AMR	core	10
AVILAMYCIN	AVILAMYCIN	confers resistance to avilamycin	AMR	core	1
BETA-LACTAM	BETA-LACTAM	CEPHALOSPORIN is equivalent to the Lahey 2be definition (ref). "CARBAPENEM" means the protein has carbapenemase activity, but it might or might not confer resistance to other beta-lactams. CEPHALOTHIN indicates resistance only to cephalothin. METHICILLIN indicates resistance to methicillin. Proteins with BETA-LACTAM as the subclass are either resistance to one or more penams or the phenotypic inf…	AMR	core	1095
	CEPHALOSPORIN		AMR/POINT	core	1515
	CARBAPENEM		AMR	core	875
	CEPHALOTHIN		AMR	core	4
	METHICILLIN		AMR	core	24
BLEOMYCIN	BLEOMYCIN	confers resistance to bleomycin family antibiotics	AMR	core	9
	ZORBAMYCIN	confers resistance to zorbamycin	AMR	core	1
COLISTIN	COLISTIN	confers resistance to colistin	AMR/POINT	core	183
EFFLUX	EFFLUX	can confer resistance or decreased susceptibility to multiple antibiotics through alterations in efflux activity	AMR	plus	60
FLUOROQUINOLONE	FLUOROQUINOLONE	confers resistance to fluoroquinolones	AMR	core	1
GLYCOPEPTIDE	VANCOMYCIN	confers resistance to vancomycin	AMR	core	227
ISONIAZID/TRICLOSAN	ISONIAZID/TRICLOSAN	confers resistance to isoniazid and triclosan	POINT	core	6
LINCOSAMIDE	LINCOSAMIDE	confers resistance to one or more lincosamides	AMR	core	34
LINCOSAMIDE/OXAZOLIDINONE	CLINDAMYCIN/LINEZOLID	confers resistance to clindamycin and linezolid	AMR	core	1
LINCOSAMIDE/STREPTOGRAMIN	LINCOSAMIDE/STREPTOGRAMIN	confers resistance to one or more lincosamides and stretogramins	AMR	core	10
LIPOPEPTIDE	DAPTOMYCIN	confers resistance to daptomycin	POINT	core	55
MACROLIDE	MACROLIDE	confers resistance to the specific macrolides listed. "MACROLIDE" as a subclass indicates that phenotypes can vary among host species or that the literature is unclear or contradictory about what particular drugs are affected.	AMR/POINT	core	183
	ERYTHROMYCIN/TELITHROMYCIN		POINT	core	2
	ERYTHROMYCIN/TELITHROMYCIN/TYLOSIN		AMR	core	1
	AZITHROMYCIN/ERYTHROMYCIN/TELITHROMYCIN		POINT	core	2
	TELITHROMYCIN		POINT	core	1
	ERYTHROMYCIN		POINT	core	6
	AZITHROMYCIN		POINT	core	2
MACROLIDE/LINCOSAMIDE/STREPTOGRAMIN	MACROLIDE/LINCOSAMIDE/STREPTOGRAMIN	confers resistance to one or more lincosamides, macrolides, and stretogramins	AMR	core	13
MACROLIDE/OXAZOLIDINONE	CLARITHROMYCIN/LINEZOLID	confers resistance to clarithromycin and linezolid	POINT	core	1
MACROLIDE/PLEUROMUTILIN	LINCOSAMIDE/STREPTOGRAMIN/TIAMULIN	confers resistance to lincosamides, streptogramins, and tiamulin	AMR	core	1
MULTIDRUG	CHLORAMPHENICOL/ERYTHROMYCIN/TELITHROMYCIN	confers resistance to chloramphenicol, erythromycin, and telithromycin	POINT	core	1
MULTIDRUG	AMPICILLIN/CHLORAMPHENICOL/QUINOLONE/RIFAMPIN/TETRACYCLINE	confers resistance to multiple antibiotics	POINT	core	27
NITROFURAN	NITROFURANTOIN	confers resistance to nitrofurtoin	POINT	core	8
NITROIMIDAZOLE	NITROIMIDAZOLE	confers resistance to one or more nitroimidazoles.	AMR	core	7
OXAZOLIDINONE	LINEZOLID	confers resistance to linezolid	POINT	core	18
PHENICOL	CHLORAMPHENICOL	confers resistance to chloramphenicol, but not florfenicol	AMR	core	102
PHENICOL	CHLORAMPHENICOL/FLORFENICOL	confers resistance to chloramphenicol and florfenicol	AMR	core	23
PHENICOL/OXAZOLIDINONE	FLORFENICOL/OXAZOLIDINONE	confers resistance to chloramphenicol and oxazolidinones	AMR	core	1
PHENICOL/QUINOLONE	PHENICOL/QUINOLONE	confers resistance to one or more phenicols and quinolones	AMR	core	43
PLEUROMUTILIN	PLEUROMUTILIN	confers resistance to one or more pleuromutilins	AMR	core	1
PLEUROMUTILIN	TIAMULIN	confers resistance to tiamulin	AMR	core	1
PLEUROMUTILIN	PLEUROMUTILIN/STREPTOGRAMIN	confers resistance to one or more pleuromutilins and streptogramins	AMR	core	2
POLYKETIDE	KIRROMYCIN	confers resistance to kirromycin	POINT	core	13
POLYKETIDE	PULVOMYCIN	confers resistance to pulvomycin	POINT	core	6
QUINOLONE	QUINOLONE	confers resistance to one or more quinolones	AMR/POINT	core/plus	314
QUINOLONE	NITROXOLINE	confers resistance to nitroxoline	POINT	core	2
QUINOLONE	NALIDIXIC ACID	confers resistance to nalidixic acid	POINT	core	72
QUINOLONE	CIPROFLOXACIN	confers resistance to ciprofloxacin	POINT	core	4
QUINOLONE/TRICLOSAN	QUINOLONE/TRICLOSAN	confers resistance to one or more quinolones and triclosan	POINT	core	5
STREPTOGRAMIN	STREPTOGRAMIN	confers resistance to one or more streptogramins	AMR	core	19
SULFONAMIDE	SULFONAMIDE	confers resistance to sulfonamides	AMR	core	47
TETRACYCLINE	TETRACYCLINE	confers resistance to tetracyclines, except for tigecycline	AMR/POINT	core	226
TETRACYCLINE	TIGECYCLINE	confers resistance to tetracyclines, including tigecycline	POINT	core	2
STREPTOTHRICIN	STREPTOTHRICIN	confers resistance to streptothricin	AMR	core	14
TETRACENOMYCIN	TETRACENOMYCIN	confers resistance to tetracenomycin	AMR	core	1
TUBERACTINOMYCIN	VIOMYCIN	confers resistance to viomycin	AMR	core	1
EDEINE	EDEINE	confers resistance to edeine	POINT	core	1
THIOSTREPTON	THIOSTREPTON	confers resistance to thiostrepton	AMR	core	2
TRICLOSAN	TRICLOSAN	confers resistance to triclosan	POINT	core	1
TRIMETHOPRIM	TRIMETHOPRIM	confers resistance to trimethoprim	AMR/POINT	core	126
FOSFOMYCIN	FOSFOMYCIN	confers resistance to fosfomycin	AMR/POINT	core	76
FOSMIDOMYCIN	FOSMIDOMYCIN	confers resistance to fosmidomycin	POINT	core	1
FUSIDIC ACID	FUSIDIC ACID	confers resistance to fusidic acid	POINT	core	67
RIFAMYCIN	RIFAMYCIN	confers resistance to one or more rifamycins	AMR/POINT	core	31
RIFAMYCIN	RIFAMPIN	confers resistance to rifampin	AMR/POINT	core	34

## Sheet: Table S2
Table S2: Current combinations of class, subclass, subtype, and scope for stress response and virulence genes as of database version 2020-07-16.2.
type	subtype	class	subclass	core/plus	description	counts
STRESS	BIOCIDE	BACITRACIN	BACITRACIN	core	confers resistance to bacitracin	2
STRESS	BIOCIDE	EFFLUX	EFFLUX	plus	can confer resistance or decreased susceptibility to multiple biocides through alterations in efflux activity	13
STRESS	BIOCIDE	QUATERNARY AMMONIUM	QUATERNARY AMMONIUM	core/plus	confers resistance to quaternary ammonium compounds	37
STRESS	ACID			plus	confers acid resistance	2
STRESS	HEAT			plus	confers heat resistance	8
STRESS	METAL	ARSENIC	ARSENATE	plus	confers resistance to arsenate	8
STRESS	METAL	ARSENIC	ARSENIC	plus	confers resistance to arsenic	1
STRESS	METAL	ARSENIC	ARSENITE	plus	confers resistance to arsenite	13
STRESS	METAL	ARSENIC	ORGANOARSENIC	plus	confers resistance to arsenate	1
STRESS	METAL	CADMIUM	CADMIUM	plus	confers cadmium resistance	2
STRESS	METAL	CADMIUM/COBALT/NICKEL	CADMIUM/COBALT/NICKEL	plus	confers resistance to cadmium, cobalt, and nickel	1
STRESS	METAL	CADMIUM/LEAD/ZINC	CADMIUM/LEAD/ZINC	plus	confers resistance to cadmium, lead, and zinc	1
STRESS	METAL	CHROMATE	CHROMATE	plus	confers resistance to chromate compounds	2
STRESS	METAL	COPPER	COPPER	plus	confers copper resistance	25
STRESS	METAL	COPPER/GOLD	COPPER/GOLD	plus	confers copper and gold resistance	1
STRESS	METAL	COPPER/NICKEL	COPPER/NICKEL	plus	confers copper and nickel resistance	2
STRESS	METAL	COPPER/SILVER	COPPER/SILVER	plus	confers copper and silver resistance	8
STRESS	METAL	GOLD	GOLD	plus	confers gold resistance	1
STRESS	METAL	MERCURY	MERCURY	plus	confers mercury resistance	37
STRESS	METAL	MERCURY	ORGANOMERCURY	plus	confers resistance to organomercuric compounds	8
STRESS	METAL	MERCURY	PHENYLMERCURY	plus	confers resistance to phenylmercuric compounds	1
STRESS	METAL	NICKEL	NICKEL	plus	confers nickel resistance	13
STRESS	METAL	SILVER	SILVER	plus	confers silver resistance	2
STRESS	METAL	TELLURIUM	TELLURIUM	plus	confers tellurium resistance	9
VIRULENCE	VIRULENCE			plus	virulence genes	427
VIRULENCE	VIRULENCE	INTIMIN	ALPHA	plus	intimin, alpha type	9
VIRULENCE	VIRULENCE	INTIMIN	BETA	plus	intimin, beta type	5
VIRULENCE	VIRULENCE	INTIMIN	EPSILON	plus	intimin, epsilon type	13
VIRULENCE	VIRULENCE	INTIMIN	GAMMA	plus	intimin, gamma type	11
VIRULENCE	VIRULENCE	INTIMIN	IOTA	plus	intimin, iota type	1
VIRULENCE	VIRULENCE	INTIMIN	LAMBDA	plus	intimin, lambda type	1
VIRULENCE	VIRULENCE	INTIMIN	RHO	plus	intimin, rho type	3
VIRULENCE	VIRULENCE	STX1	STX1A	plus	stx subunit protein is type 1a	9
VIRULENCE	VIRULENCE	STX1	STX1C	plus	stx subunit protein is type 1c	7
VIRULENCE	VIRULENCE	STX1	STX1D	plus	stx subunit protein is type 1d	2
VIRULENCE	VIRULENCE	STX2	STX2A	plus	stx subunit protein is type 2a	17
VIRULENCE	VIRULENCE	STX2	STX2B	plus	stx subunit protein is type 2b	17
VIRULENCE	VIRULENCE	STX2	STX2C	plus	stx subunit protein is type 2c	20
VIRULENCE	VIRULENCE	STX2	STX2D	plus	stx subunit protein is type 2d	18
VIRULENCE	VIRULENCE	STX2	STX2E	plus	stx subunit protein is type 2e	17
VIRULENCE	VIRULENCE	STX2	STX2F	plus	stx subunit protein is type 2f	5
VIRULENCE	VIRULENCE	STX2	STX2G	plus	stx subunit protein is type 2g	5

## Sheet: Table S3
Table S3: List of genes that have BlastRules and their blast protein identity thresholds. "pubmed ids" provides the pubmed id for described proteins. For genes lacking references, the product name from the GenBank entry is used.
gene symbol	BlastRule id	protein name	protein identity threshold	pubmed ids
almG	NBR000175	glycine--lipid A transferase AlmG	80	22589301,25068415,29101229
espF	NBR000177	type III secretion system LEE effector EspF	75	20679436,9593291
espB	NBR000181	type III secretion system LEE translocon pore-forming subunit EspB	90
espA	NBR000183	type III secretion system LEE translocon filament protein EspA	88	9851036
eae	NBR000186	intimin type gamma	92.5
ehxA	NBR000217	enterohemolysin EhxA	92	29523817
ibeA	NBR000359	putative intracellular survival FAD-dependent oxidoreductase IbeA	90	15817785,22730120,25712929
hld	NBR000385	delta-hemolysin	94	2323825
lukS-PV	NBR000391	Panton-Valentine bi-component leukocidin subunit S	94	28455832,9404084
lukF-PV	NBR000392	Panton-Valentine bi-component leukocidin subunit F	94	28455832,9404084
lukE	NBR000395	bi-component leukocidin LukED subunit E	94	9781679
lukD	NBR000396	bi-component leukocidin LukED subunit D	94	9781679
hlgB	NBR000401	bi-component gamma-hemolysin HlgAB/HlgCB subunit B	94	25384670,28455832
hlgA	NBR000402	bi-component gamma-hemolysin HlgAB subunit A	94	25384670
hlgC	NBR000403	bi-component gamma-hemolysin HlgCB subunit C	94	25384670
eta	NBR000461	exfoliative toxin A	94	3040666
etb	NBR000462	exfoliative toxin B	94	3040666
tcdB	NBR000485	glycosylating toxin TcdB	85	27997854
tcdA	NBR000486	glycosylating toxin TcdA	94	24898616,26091306,27997854
cdtB	NBR000494	ADP-ribosylating binary toxin binding subunit CdtB	94	11761709,9119480
cdtA	NBR000495	ADP-ribosylating binary toxin enzymatic subunit CdtA	94	11761709,9119480
nleA	NBR000637	type III secretion system effector NleA	85	17553972,22003022,26332984
silE	NBR000820	silver-binding protein SilE	80	27085056,9930866
pcoA	NBR001108	multicopper oxidase PcoA	94	18536063,8594334
pcoC	NBR001109	copper resistance system metallochaperone PcoC	94	12146969,18536063
copC	NBR001110	copper homeostasis periplasmic binding protein CopC	85	1924351,3372485
ipaD	NBR004428	type III secretion system needle tip complex protein IpaD	90
efa1	NBR005188	lymphostatin Efa1/LifA	80	10652089,15731042
toxB	NBR005189	toxin B	85	11598035,24948108,9628576
pcoB	NBR005824	copper-binding protein PcoB	99	20639337,23763588
ybtP	NBR005926	yersiniabactin ABC transporter ATP-binding/permease protein YbtP	85	10231486,26883590
ybtQ	NBR005927	yersiniabactin ABC transporter ATP-binding/permease protein YbtQ	85	10231486,26883590
iroE	NBR005933	catecholate siderophore esterase IroE	94	16076215,18541653
iroN	NBR005934	siderophore salmochelin receptor IroN	90	12655053,18541653
vactox	NBR005982	vacuolating autotransporter toxin Vat	94	26858103
mchB	NBR005983	microcin H47	99	10471561
subA	NBR005984	subtilase AB5 cytotoxin subunit A	90
subB	NBR005985	subtilase AB5 cytotoxin subunit B	94
sat	NBR005988	serine protease autotransporter toxin Sat	94	11029690,16903846
pic	NBR005989	serine protease autotransporter toxin Pic	94	10531204
ltcA	NBR005991	heat-labile enterotoxin LT subunit A	94	19767599,6759877
iss	NBR005992	increased serum survival lipoprotein Iss	94	18281426,7868598
fieF	NBR005995	CDF family cation-efflux transporter FieF	80	16049012,28373967
bexA	NBR006001	multidrug efflux MATE transporter BexA	90	11709306
smfY	NBR006002	multidrug efflux MFS transporter SmfY	94	17409524
farB	NBR006007	fatty acid resistance MFS efflux transporter permease subunit FarB	94	10447892
cdtB	NBR006034	cytolethal distending toxin type III/V nuclease subunit CdtB	94	14977993,21646456
cdtB	NBR006037	cytolethal distending toxin type I nuclease subunit CdtB	97	17726095
cdtB	NBR006043	cytolethal distending toxin type IV nuclease subunit CdtB	97	18981247
cdtB	NBR006046	cytolethal distending toxin type II nuclease subunit CdtB	94	8112838
tccP	NBR006063	Tir-cytoskeleton coupling protein TccP2	94	15527496,17101643
mchF	NBR006072	microcin H47 export transporter peptidase/ATP-binding subunit MchF	96	10471561
sigA	NBR006073	serine protease autotransporter toxin SigA	94	10768931
tccP	NBR006077	Tir-cytoskeleton coupling protein TccP	94	15527496,17101643
nleB	NBR006078	type III secretion system effector arginine glycosyltransferase NleB	94	23955153,28860194
nleB2	NBR006079	type III secretion system effector arginine glycosyltransferase NleB2	94	23955153
eae	NBR006080	intimin type epsilon	90	10603369
eae	NBR006081	intimin type rho	90	17521363
lmrS	NBR006083	multidrug efflux MFS transporter LmrS	94	20855745
sepA	NBR006101	serine protease autotransporter toxin SepA	94	28598765,9695914
eatA	NBR006102	serine protease autotransporter toxin EatA	94	14977988
espC	NBR006103	serine protease autotransporter toxin EspC	94	8932311
pet	NBR006104	serine protease autotransporter toxin Pet	94	9632580
perA	NBR006115	BFP system transcriptional regulator PerA	90	12700263,23451127
bfpA	NBR006116	bundle-forming pilus major subunit BfpA	94
bepG	NBR006118	multidrug efflux RND transporter permease subunit BepG	94	19201794
bepE	NBR006119	multidrug efflux RND transporter permease subunit BepE	94	19201794
sdeB	NBR006120	multidrug efflux RND transporter permease subunit SdeB	94	15793131,18227249
sdeA	NBR006121	multidrug efflux RND transporter periplasmic adaptor subunit SdeA	94	15793131,18227249
lngA	NBR006133	type IV pilus longus major pilin	94	10439420,20227481,9224872
cofA	NBR006134	type IV pilus CFA/III major pilin	94	11500465,22993096,7822050
iha	NBR006154	bifunctional siderophore receptor/adhesin Iha	90	15664939
nleC	NBR006155	type III secretion system effector zinc metalloprotease NleC	94	21187904,26096513
saa	NBR006156	autoagglutinating adhesin Saa	90	11598075
espJ	NBR006157	type III secretion system effector ADP-ribosyltransferase EspJ	94
cif	NBR006160	type III secretion system effector Cif	94	14651638,17873042
fedF	NBR006184	F18 fimbrial adhesin subunit FedF	94	11705982,22812428,8878015
aggA	NBR006188	aggregative adherence fimbria I major subunit AggA	60	7914189
aggB	NBR006189	aggregative adherence fimbria I minor subunit AggB	80	7914189
aggC	NBR006190	aggregative adherence fimbria I usher protein AggC	80	7914189
aggD	NBR006191	aggregative adherence fimbria I chaperone AggD	80	7914189
aafC	NBR006193	aggregative adherence fimbria II usher protein AafC	94	10074069
aafB	NBR006194	aggregative adherence fimbria II minor subunit AafB	94	10074069
aafA	NBR006195	aggregative adherence fimbria II major subunit AafA	76	10074069
aafD	NBR006196	aggregative adherence fimbria II chaperone AafD	94	10074069
agg3A	NBR006234	aggregative adherence fimbria 3 major subunit Agg3A	94	12117939
agg3B	NBR006235	aggregative adherence fimbria 3 minor subunit Agg3B	94	12117939
agg3C	NBR006236	aggregative adherence fimbria 3 usher protein Agg3C	94	12117939
agg3D	NBR006237	aggregative adherence fimbria 3 chaperone Agg3D	94	12117939
aur	NBR006239	zinc metalloproteinase aureolysin	88
splA	NBR006243	serine protease SplA	94	19175361,22447899,27747296
splB	NBR006244	serine protease SplB	94	22447899,24649483,24713703,27747296
splE	NBR006247	serine protease SplE	94	27747296,29526434
sak	NBR006256	staphylokinase	90	16111912
tst	NBR006257	toxic shock syndrome toxin TSST-1	94	3782090
senB	NBR006262	enterotoxin production-related protein TieB	94	7591128
aaiC	NBR006266	type VI secretion system protein AaiC/Hcp2	94	16925558,24551044
aap	NBR006267	dispersin Aap	94	12417572,12933818,19679242
aatA	NBR006269	dispersin export ABC transporter outer membrane protein AatA	86	12933818,16499616
aggR	NBR006274	aggregative adherence transcriptional regulator AggR	94	23090962,7913930
aar	NBR006275	AggR-activated transcriptional regulator Aar	94	24875828
capU	NBR006276	putative hexosyltransferase CapU	92	10338471
agg4A	NBR006278	aggregative adherence fimbria 4 major subunit Agg4A/HdaA	80	18443096,27400770
agg4D	NBR006280	aggregative adherence fimbria 4 chaperone Agg4D/HdaD	94	18443096,27400770
espP	NBR006281	serine protease autotransporter EspP	92	17704265,23274272
epeA	NBR006282	serine protease autotransporter EpeA	94	14573650
espI	NBR006283	serine protease autotransporter EspI	94	11598060,14573650
cnf1	NBR006284	cytotoxic necrotizing factor CNF1	94	22069550,22069584,8406895
cnf2	NBR006285	cytotoxic necrotizing factor CNF2	94	22069550
cnf3	NBR006287	cytotoxic necrotizing factor CNF3	94	17407060,22069550
rpeA	NBR006289	serine protease autotransporter colonization factor RpeA	94	17620350
katP	NBR006290	catalase/peroxidase KatP	94	8969527
ireA	NBR006291	TonB-dependent siderophore receptor IreA	94	11553562
eilA	NBR006301	HilA family transcriptional regulator EilA	94	16762026
etpD	NBR006318	variant type II secretion system secretin EtpD	93	9084155
sta1	NBR006320	heat-stable enterotoxin ST-I group a	90	6254008
stb	NBR006321	heat-stable enterotoxin ST-II	94	8528070
fedA	NBR006322	F18 fimbrial major subunit FedA	90	1348723
fasA	NBR006323	F6 fimbrial major subunit FasA	94	17236156,7601834
hmrM	NBR006325	sodium-coupled multidrug efflux MATE transporter HmrM	94	14695443
terC	NBR006354	tellurium resistance membrane protein TerC	94	3049247
emrD	NBR006367	multidrug efflux MFS transporter EmrD	94	16675700
smdB	NBR006373	multidrug efflux ABC transporter permease/ATP-binding subunit SmdB	94	18024518
smdA	NBR006374	multidrug efflux ABC transporter permease/ATP-binding subunit SmdA	94	18024518
cfaC	NBR006412	CFA/I pilus usher protein CfaC	92	20802035
smeF	NBR006421	multidrug efflux RND transporter outer membrane subunit SmeF	84	24837376
srpA	NBR006423	solvent efflux RND transporter periplasmic adaptor subunit SrpA	80	11395460,9417051
srpB	NBR006424	solvent efflux RND transporter permease subunit SrpB	89	11395460,9417051
ttgI	NBR006425	solvent efflux RND transporter outer membrane subunit SrpC	80	11395460,9417051
srpS	NBR006426	solvent efflux transporter transcriptional repressor SrpS	80	12896994,19717594,21078819
srpR	NBR006427	solvent efflux transporter antirepressor SrpR	94	21441510
ssmE	NBR006429	multidrug efflux SMR transporter SsmE	94	18310921
sdeY	NBR006430	multidrug efflux RND transporter permease subunit SdeY	90	12837741
virF	NBR006439	AraC family invasion system transcriptional regulator VirF	94	27747215
nccX	NBR006447	periplasmic metal sensor NccX	94	25258316
vanZ1	NBR006451	glycopeptide resistance protein VanZ1	94	29940245
bepD	NBR006452	multidrug efflux RND transporter periplasmic adaptor subunit BepD	94	19201794
bepF	NBR006453	multidrug efflux RND transporter periplasmic adaptor subunit BepF	94	19201794
acrF	NBR006454	multidrug efflux RND transporter permease subunit AcrF	94
adeD	NBR006457	multidrug efflux RND transporter periplasmic adaptor subunit AdeD	86	15388479
adeE	NBR006458	multidrug efflux RND transporter permease subunit AdeE	85	15388479
emhB	NBR006494	efflux RND transporter permease subunit EmhB	90	14563857,22085438
emhC	NBR006499	efflux RND transporter outer membrane subunit EmhC	90	14563857
emhA	NBR006500	efflux RND transporter periplasmic adaptor subunit EmhA	90	14563857
kdeA	NBR006511	multidrug efflux MFS transporter KdeA	94	17917272
bepC	NBR006550	multidrug efflux RND transporter outer membrane subunit BepC	93	19201794
emrB	NBR006603	multidrug efflux MFS transporter permease subunit EmrB	94	23794602
emrA	NBR006604	multidrug efflux MFS transporter periplasmic adaptor subunit EmrA	88	23794602
emrC	NBR006605	multidrug efflux transporter outer membrane subunit EmrC	90	23794602
mtrF	NBR006674	AbgT family antimetabolite efflux transporter MtrF	94	25818299,26443496
mdsA	NBR006677	multidrug efflux RND transporter periplasmic adaptor subunit MdsA	93	24960027,26283336
mdsB	NBR006678	multidrug efflux RND transporter permease subunit MdsB	93	24960027,26283336
golS	NBR006681	Au(I) sensor transcriptional regulator GolS	92	17244194,20807206
mtrR	NBR006682	multidrug efflux system transcriptional repressor MtrR	94	23221802
mtrA	NBR006683	efflux transporter MtrCDE transcriptional activator MtrA	94	10417654,23221802
mtrC	NBR006684	multidrug efflux RND transporter periplasmic adaptor subunit MtrC	88
mexX	NBR006687	multidrug efflux RND transporter periplasmic adaptor subunit MexX	94
qacE	NBR007065	quaternary ammonium compound efflux SMR transporter QacE	97
cnrC	NBR007173	nickel efflux RND transporter outer membrane subunit CnrC	94	8380802
cnrA	NBR007175	nickel efflux RND transporter permease subunit CnrA	94	8380802
cnrT	NBR007176	nickel diffusion facilitator CnrT	94	18629293
cadD	NBR007186	cadmium resistance transporter CadD	94	16229889
cadC	NBR007188	Cd(II)/Pb(II)/Zn(II)-sensing metalloregulatory transcriptional repressor CadC	94	15937183,19286656,7543476
pcoR	NBR007203	copper response regulator transcription factor PcoR	94	8594334,9141682
vmlR	NBR007204	ABC-F type ribosomal protection protein VmlR	90	30126986
poxtA	NBR007205	ABC-F type ribosomal protection protein PoxtA	94	29635422
faeG	NBR007428	F4 (K88) fimbria major subunit/adhesin FaeG	85	1372075,15327796,27721067
nfaE	NBR007452	Dr family non-fimbrial adhesin I chaperone NfaE	92	11171008,8099066
mco	NBR007483	multi-copper oxidase Mco	94	16151171,30327441
air	NBR007519	inverse autotransporter adhesin EaeX/Air	85	16762026
ipaH9.8	NBR007520	T3SS effector E3 ubiquitin-protein ligase IpaH9.8	94	20010814,9582283
ipaH3	NBR007521	T3SS effector E3 ubiquitin-protein ligase IpaH3	94	18997779
hdeD-GI	NBR007525	heat resistance membrane protein HdeD-GI	90	28802266
yfdX1	NBR007526	heat resistance protein YfdX1	88	28802266
yfdX2	NBR007527	heat resistance protein YfdX2	90	28802266
trxLHR	NBR007528	heat resistance system thioredoxin Trx-GI	85	28802266
kefB-GI	NBR007530	heat resistance system K+/H+ antiporter KefB-GI	86	28802266
cvaC	NBR007563	colicin V	83	7952189,8204625,9743528
psi-GI	NBR007566	heat resistance protein PsiE-GI	88	28802266
shsP	NBR007567	small heat shock protein sHSP20-GI	93	28802266
tcrB	NBR007669	copper-translocating P-type ATPase TcrB	94	11959576
qacR	NBR007712	multidrug-binding transcriptional regulator QacR	94	12648720
pcoD	NBR007736	copper resistance inner membrane protein PcoD	94	7843081,8594334
pcoE	NBR007737	copper resistance system metallochaperone PcoE	92	12099683,8594334
terB	NBR007842	tellurium resistance membrane protein TerB	93	23044854,3049247
terD	NBR007843	tellurium resistance membrane protein TerD	92	23044854,3049247
terA	NBR007844	tellurium resistance system protein TerA	93	23044854,3049247
terE	NBR007845	tellurium resistance cAMP binding protein TerE	94	21295415,3049247
pcoS	NBR007854	copper resistance membrane spanning protein PcoS	94	8594334
copB	NBR007855	copper/silver-translocating P-type ATPase CopB	77	8037745
copA	NBR007856	copper-translocating P-type ATPase CopA	94	8037745
golT	NBR007860	gold/copper-translocating P-type ATPase GolT	92	17244194,28652309
nirA	NBR007861	nickel resistance membrane nickel efflux protein NirA	94	18600044
nirB	NBR007862	nickel-sensing transcriptional repressor NirB	99	18600044
nirD	NBR007864	nickel resistance OB fold protein NirD	94	18600044
nirC	NBR007865	nickel resistance nickel efflux protein NirC	94	18600044
silP	NBR007866	Ag(+)-translocating P-type ATPase SilP	84	9930866
silF	NBR007867	Cu(+)/Ag(+) efflux RND transporter periplasmic metallochaperone SilF	94	9930866
silR	NBR007870	copper/silver response regulator transcription factor SilR	94	25567964,26893455,30043621,9930866
silS	NBR007871	copper/silver sensor histidine kinase SilS	94	25567964,26893455,30043621,9930866
silC	NBR007872	Cu(+)/Ag(+) efflux RND transporter outer membrane channel SilC	94	25567964,9930866
silB	NBR007873	Cu(+)/Ag(+) efflux RND transporter periplasmic adaptor subunit SilB	94	25567964,26893455,9930866
silA	NBR007874	Cu(+)/Ag(+) efflux RND transporter permease subunit SilA	94
klaB	NBR007877	tellurium resistance system protein klaB	94	2045366,7665479,8081496
klaC	NBR007878	tellurium resistance system protein klaC	94	2045366,7665479,8081496
tbtR	NBR007879	tribuytltin resistance regulator TbtR	92	15019728
merR1	NBR007888	mercury resistance transcriptional regulator MerR1	82	10559175
merR2	NBR007889	mercury resistance transcriptional regulator MerR2	76	10559175
yfeB	NBR007905	iron/manganese ABC transporter ATP-binding protein YfeB	86	10231495
yfeA	NBR007906	iron/manganese ABC transporter substrate-binding protein YfeA	83	10231495
yfeD	NBR007908	iron/manganese ABC transporter permease subunit YfeD	88	10231495
cnrY	NBR007922	nickel resistance system anti-sigma factor CnrY	80	24727125,8380802
nccH	NBR007923	nickel/cobalt/cadmium resistance ECF sigma factor NccH	90	7961470
sen	NBR007945	staphylococcal enterotoxin type N	94	28248218
seo	NBR007946	staphylococcal enterotoxin type O	94	28248218
seb	NBR007947	staphylococcal enterotoxin type B	94	3957869
sem	NBR007948	staphylococcal enterotoxin type M	90
sek	NBR007949	staphylococcal enterotoxin type K	94
sec3	NBR007950	staphylococcal enterotoxin type C3	96
sei	NBR007951	staphylococcal enterotoxin type I	90
seq	NBR007952	staphylococcal enterotoxin type Q	94	30042755
ses	NBR007953	staphylococcal enterotoxin type S	94	18710864
set	NBR007954	staphylococcal enterotoxin type T	94	18710864
seu	NBR007955	staphylococcal enterotoxin type C1/U	91
sea	NBR007956	staphylococcal enterotoxin type A	94	3335483
sep	NBR007957	staphylococcal enterotoxin type P	94
sej	NBR007958	staphylococcal enterotoxin type J	94	9835033
sed	NBR007959	staphylococcal enterotoxin type D	94	2549000
terW	NBR007986	tellurium resistance protein TerW	94	8981981
see	NBR007999	staphylococcal enterotoxin type E	94	27180909,3384800
sec2	NBR008000	staphylococcal enterotoxin type C2	98	11764893
copL	NBR008051	transcriptional regulator CopL	94	15691931
arsP	NBR008120	organoarsenical efflux permease ArsP	93	19502436,24419344
ymgB	NBR008132	biofilm/acid-resistance regulator AriR	94	17765265
agg5A	NBR008218	aggregative adherence fimbria V major subunit Agg5A	95	27939608,28275371
hsp20	NBR008219	small heat shock protein sHSP20	94	28802266
ttgR	NBR008234	efflux transport transcriptional regulator TtgR	92	11160799,11251828,14506010
ttgT	NBR008235	efflux transport transcriptional regulator TtgT	94	17986203
cadR	NBR008241	cadmium resistance transcriptional regulator CadR	92	11282588
chrA	NBR008242	chromate resistance efflux protein ChrA	94	12113942,15019742,16923073,18446454,19581367,23989926
copS	NBR008243	copper resistance membrane spanning protein CopS	91	19557345,8449873
cueA	NBR008244	copper resistance metal-translocating P1-type ATPase CueA	93	12213931
fim41a	NBR008245	fimbrial adhesin F41 protein Fim41a	91	2566150,2902070
nreB	NBR008246	nickel resistance MFS transporter NreB	94	27795957
tsh	NBR008247	temperature-sensitive protease autotransporter hemagglutinin Tsh	94	10858231,15385451
acr3	NBR008248	arsenite efflux transporter Acr3	94	24797411,25501581,25561236
ttgA	NBR008249	toluene efflux RND transporter periplasmic adaptor subunit TtgA	93	10648517,14506010,24907323,26363557
ttgB	NBR008250	multidrug efflux RND transporter permease subunit TtgB	92	10648517,14506010,24907323,9642183
ttgD	NBR008251	toluene efflux RND transporter periplasmic adaptor subunit TtgD	94	10648517,11251828,11395460
ttgE	NBR008252	multidrug efflux RND transporter permease subunit TtgE	94	10648517,14506010,24907323,26363557
hlyE	NBR008253	hemolysin HlyE	94	10660049,20687485
f17a	NBR008254	F17A fimbrial adhesin	94	10203489,25106491,8940423
f17g	NBR008255	F17G fimbrial adhesin	93	10203489,25106491,8940423
sfaS	NBR008256	S-fimbrial adhesin minor subunit SfaS	94	2576095
arsA	NBR008257	arsenite efflux transporter ATPase subunit ArsA	92	1704144,25183649
dpsA	NBR008258	non-specific DNA-binding protein DpsA	90	10403254,15241582,17159218
mreA	NBR008260	metal-sensing transcriptional repressor MreA	94	19648243,20796030
mrdH	NBR008261	Ni(II)/Co(II) efflux transporter permease subunit MrdH	94	19648243,20796030
chrR	NBR008262	class I chromate reductase ChrR	94	10788340,14766567,15840577
tbtA	NBR008263	multidrug efflux RND transporter periplasmic adaptor subunit TbtA	94	15019728
tbtB	NBR008264	multidrug efflux RND transporter permease subunit TbtB	93	15019728
tbtM	NBR008265	multidrug efflux RND transporter outer membrane channel subunit TbtM	94	15019728
arsH	NBR008266	arsenic resistance NADPH-dependent reductase ArsH	94	22479347
merT	NBR008267	mercuric transport protein MerT	94	3037534
espX1	NBR008278	type III secretion system effector EspX1	84
tet(O)	NBR008283	tetracycline resistance ribosomal protection protein Tet(O)	91
tet(32)	NBR008284	tetracycline resistance ribosomal protection protein Tet(32)	91
tet(44)	NBR008285	tetracycline resistance ribosomal protection protein Tet(44)	93
tet(S)	NBR008286	tetracycline resistance ribosomal protection protein Tet(S)	94
tet(W)	NBR008287	tetracycline resistance ribosomal protection protein Tet(W)	91
tet(36)	NBR008288	tetracycline resistance ribosomal protection protein Tet(36)	90
tet(T)	NBR008289	tetracycline resistance ribosomal protection protein Tet(T)	94	8980765
tetB(P)	NBR008290	tetracycline resistance ribosomal protection protein TetB(P)	90
emrD3	NBR008452	multidrug efflux MFS transporter EmrD-3	94	19876617
lpfA2	NBR008540	long polar fimbria major subunit LpfA2	94	15358418
lpfA1	NBR008541	long polar fimbria major subunit LpfA1	94	12228266
arcA	NBR008561	arginine deiminase	94	8759859
arcD	NBR008562	arginine/ornithine antiporter ArcD	94	18930051
arsB	NBR009007	arsenite efflux transporter membrane subunit ArsB	94
arsR	NBR009009	As(III)-sensing metalloregulatory transcriptional repressor ArsR	94
arsR	NBR009010	As(III)-sensing metalloregulatory transcriptional repressor ArsR	88
arsR	NBR009011	As(III)-sensing metalloregulatory transcriptional repressor ArsR	94
arsR	NBR009012	As(III)-sensing metalloregulatory transcriptional repressor ArsR	92
arsB	NBR009013	arsenite efflux transporter membrane subunit ArsB	94	9006011
arsB	NBR009014	arsenite efflux transporter membrane subunit ArsB	96	9464374
arsR	NBR009015	As(III)-sensing metalloregulatory transcriptional repressor ArsR	87
abaF	NBR009389	fosfomycin efflux MFS transporter AbaF	71	27650185
amvA	NBR009392	multidrug efflux MFS transporter AmvA	94	20573661
lmrC	NBR009393	ABC-F type ribosomal protection protein LmrC	85	8577249
hlyA-alpha	NBR009556	RTX toxin hemolysin HlyA	94	17351047,3891743,7801126
iutA	NBR009558	ferric aerobactin receptor IutA	77	21108814
iucA	NBR009559	aerobactin synthase IucA	73	3087960
fdeC	NBR009624	intimin-like adhesin FdeC	88	22496310
cna	NBR009625	collagen adhesin Cna	94	10673425,27795393,28151647
sab	NBR009721	autotransporter adhesin Sab	94	19487483
espK	NBR009729	type III secretion system effector EspK	88	16958848
sfaF	NBR009885	S/F1C fimbrial biogenesis usher protein SfaF/FocD	94	30395255
bmaE	NBR010116	M agglutinin-type afimbrial adhesin BmaE/AfaE-8	87	10496877,2883087
afaC	NBR010159	AfaC-I/III family usher protein	94	20025771,2568985,30395255
tcdC	NBR010212	glycosylating toxin anti-sigma factor TcdC	91	17542920
tcdE	NBR010213	holin-like glycosylating toxin export protein TcdE	92	22685398
tcdR	NBR010215	glycosylating toxin sigma factor TcdR	95	11320220
papA	NBR010230	P fimbria major subunit PapA	82	17511517
papH	NBR010231	P fimbrial minor subunit PapH	93	29769381
papC	NBR010232	P fimbrial usher protein PapC	93	25271373
papE	NBR010233	P fimbrial minor subunit PapE	90	10049807,8096174
papF	NBR010234	P fimbrial tip protein PapF	90	8096174
focG	NBR010237	F1C fimbria minor subunit FocG	97	17074858
papG-II	NBR010241	P fimbria tip G-adhesin PapG-II	95	1357526,23002225
papG-III	NBR010242	P fimbria tip G-adhesin PapG-III	94	2895103
tva(A)	NBR010250	ABC-F type ribosomal protection protein Tva(A)	88	29971045
tva(B)	NBR010251	ABC-F type ribosomal protection protein Tva(B)	92	29971045
papG-I	NBR010289	P fimbria tip G-adhesin PapG-I	94	2895103
scn	NBR010347	complement inhibitor SCIN-A	94	17893203
aac(3)-Ib	NBR011597	aminoglycoside N-acetyltransferase AAC(3)-Ib	98
aac(3)-Ia	NBR011598	aminoglycoside N-acetyltransferase AAC(3)-Ia	98
aac(3)-Ic	NBR011599	aminoglycoside N-acetyltransferase AAC(3)-Ic	98
aac(3)-Ig	NBR011600	aminoglycoside N-acetyltransferase AAC(3)-Ig	98
aac(3)-Id	NBR011601	aminoglycoside N-acetyltransferase AAC(3)-Id	98
aac(3)-If	NBR011602	aminoglycoside N-acetyltransferase AAC(3)-If	98
aac(3)-Ih	NBR011603	aminoglycoside N-acetyltransferase AAC(3)-Ih	98
aac(3)-Ii	NBR011604	aminoglycoside N-acetyltransferase AAC(3)-Ii	98
aac(3)-IIa	NBR011605	aminoglycoside N-acetyltransferase AAC(3)-IIa	98
aac(3)-IIb	NBR011606	aminoglycoside N-acetyltransferase AAC(3)-IIb	98
aac(3)-IIc	NBR011607	aminoglycoside N-acetyltransferase AAC(3)-IIc	98
aac(3)-IId	NBR011608	aminoglycoside N-acetyltransferase AAC(3)-IId	98
aac(3)-IIe	NBR011609	aminoglycoside N-acetyltransferase AAC(3)-IIe	98
aac(3)-IVa	NBR011610	aminoglycoside N-acetyltransferase AAC(3)-IVa	98
aac(3)-IIIa	NBR011611	aminoglycoside N-acetyltransferase AAC(3)-IIIa	98
eae	NBR011640	intimin type lambda	95
eae	NBR011641	intimin type iota	94
eae	NBR011642	intimin type beta	92
mphK	NBR011661	macrolide 2'-phosphotransferase MphK	80	29317655
mphJ	NBR011663	macrolide 2'-phosphotransferase MphJ	84	29259290
mphH	NBR011664	macrolide 2'-phosphotransferase MphH	84	29317655
mphN	NBR011666	macrolide 2'-phosphotransferase MphN	84	29317655
lsa(A)	NBR011667	ABC-F type ribosomal protection protein Lsa(A)	84	29415157
lsa(B)	NBR011668	ABC-F type ribosomal protection protein Lsa(B)	94	29415157
eat(A)	NBR011669	ABC-F type ribosomal protection protein Eat(A)	90
lsa(C)	NBR011670	ABC-F type ribosomal protection protein Lsa(C)	92	29415157
lsa(E)	NBR011671	ABC-F type ribosomal protection protein Lsa(E)	90	29415157
vgbC	NBR011674	streptogramin B lyase Vgb(C)	84
icaC	NBR011861	polysaccharide intercellular adhesin biosynthesis/export protein IcaC	50	10496925
seh	NBR012004	staphylococcal enterotoxin type H	94	10586065
sel	NBR012005	staphylococcal enterotoxin type L	94	17951380
ser	NBR012007	staphylococcal enterotoxin type R	94	22691167
sey	NBR012008	staphylococcal enterotoxin type Y	94	18710864
ednB	NBR012009	epidermal cell differentiation inhibitor B EdnB	94	30096257
cfr	NBR012187	23S rRNA (adenine(2503)-C(8))-methyltransferase Cfr	85	16091044,16801432,25762794
cfr(B)	NBR012188	23S rRNA (adenine(2503)-C(8))-methyltransferase Cfr(B)	94	31685464
cfr(C)	NBR012189	23S rRNA (adenine(2503)-C(8))-methyltransferase Cfr(C)	90	28186558,31685464
cfr(D)	NBR012190	23S rRNA (adenine(2503)-C(8))-methyltransferase Cfr(D)	94	32277823
cfr(E)	NBR012191	23S rRNA (adenine(2503)-C(8))-methyltransferase Cfr(E)	94	16091044,31685464
qacH	NBR012192	quaternary ammonium compound efflux SMR transporter QacH	80	24098567
emrC	NBR012193	multidrug efflux transporter outer membrane subunit EmrC	80	27998823
aac(3)-IIg	NBR012242	aminoglycoside N-acetyltransferase AAC(3)-IIg	98	32571822
emrE	NBR012247	quaternary ammonium compound efflux SMR transporter EmrE	90	26590290
vanS-Sc	NBR012818	VanSc-type vancomycin resistance histidine kinase VanS	90	32235931
vanR-Sc	NBR012829	VanSc-type vancomycin resistance response regulator transcription factor VanR	94	32235931
aac(3)-IVb	NBR012952	aminoglycoside N-acetyltransferase AAC(3)-IVb	85	31578249
ant(3'')-Ib	NBR012953	aminoglycoside nucleotidyltransferase ANT(3'')-Ib	90	31578249
grdA	NBR013253	gentamicin resistance ATP-binding protein GrdA	94	32816720
gar	NBR013258	gentamicin resistance ATP-binding protein Gar	94	32197644
